# Supplementary material for: IGH Translocations in Chinese Patients With Chronic Lymphocytic Leukemia: Clinicopathologic Characteristics and Genetic Profile
Source: Front Oncol. 2022 Jun 2;12:858523. doi: 10.3389/fonc.2022.858523 (PMC9201519; doi:10.3389/fonc.2022.858523)
Supplement: Supplementary file 2 [file Table_2.xlsx]

## Sheet: Sheet1
Additional file: Table S2: List of the mutations observed by NGS in the 44 mutated patients.
Sample	Gene	Mutation Type	Location	Freq. %	Variant Details	Index
9	TP53	Non frameshift deletion	exonic	53.3	NM_000546.5(TP53):c.234_263del(p.Ala79_Ala88del)	dbSNP:rs754312472
9	IGLL5	Missense	exonic	16.7	NM_001178126.1(IGLL5):c.45G>C(p.Glu15Asp)	COSMIC:1161415 dbSNP:rs544778929
9	DIS3	Missense	exonic	10.1	NM_014953.4(DIS3):c.1462G>A(p.Asp488Asn)	COSMIC:158635
9	SF3B1	Missense	exonic	3.6	NM_012433.3(SF3B1):c.1874G>A(p.Arg625His)	ClinVar:Likely pathogenic COSMIC:255276 dbSNP:rs1057519961
9	ATM	Frameshift deletion	exonic	3.5	NM_000051.3(ATM):c.8122G>A(p.Asp2708Asn)	ClinVar:Uncertain significance COSMIC:48246dbSNP:rs587782719
12	TP53	Missense	exonic	3.4	NM_000546.5(TP53)c.733G>A(p.Gly245Ser)	Clinvar:pathogenic COSMIC:1640833:6932:121036:121035:121037:3356965 dbSNP:rs28934575
12	TP53	Missense	exonic	55.8	NM_000546.5(TP53)c.713G>A(p.Cys238Tyr)	COSMIC:3388191:179811:179812: 11059:179813:1649400
12	FBXW7	Missense	exonic	47.1	NM_033632.3(FBXW7)c.1393C>T(p.Arg465Cys)	COSMIC:170726:22932:170727:11 54293:170725
15	TP53	Missense	exonic	29.8	NM_000546.5(TP53):c.404G>A(p.Cys135Tyr)	ClinVar:Likely pathogenic COSMIC:10801 dbSNP:rs587781991
15	NOTCH1	Frameshift deletion	exonic	31	NM_017617.4(NOTCH1):c.7541_7542del(p.Pro2514ArgfsTer4)	COSMIC:1292819 dbSNP:rs763016003
15	SF3B1	Missense	exonic	27.4	NM_012433.3(SF3B1):c.2098A>G(p.Lys700Glu)	ClinVar:Likely pathogenic COSMIC:84677 dbSNP:rs559063155
16	CDKN1B	Splicing mutation	exonic	21.1	NM_004064.4(CDKN1B):c.475+1G>A	COSMIC:1727744
17	TP53	Missense	exonic	54.1	NM_000546.5(TP53):c.818G>A(p.Arg273His)	ClinVar:Pathogenic COSMIC:44324 dbSNP:rs28934576
17	ATM	Missense	exonic	36.9	NM_000051.3(ATM):c.9023G>A (p.Arg3008His)	ClinVar:Likely pathogenic COSMIC:356707 dbSNP:rs587781894
18	ATM	Missense	exonic	77.7	NM_000051.3(ATM):c.8276C>T(p.Pro2759Leu)
18	ATM	Splicing mutation	exonic	77.2	NM_000051.3(ATM):c.8269-2A>G
18	SMARCB1	Non frameshift deletion	exonic	44.3	NM_003073.4(SMARCB1):c.1091_1093del(p.Lys364del)	ClinVar:Pathogenic COSMIC:1180930 dbSNP:rs875989800
18	NSD2	Missense	exonic	20.6	NM_001042424.2(NSD2):c.3295G>A(p.Glu1099Lys)	COSMIC:3733309 dbSNP:rs772470710
19	BCL10	Nonsense	exonic	41.4	NM_003921.4(BCL10):c.631G>T(p.Glu211*)
19	CCND3	Missense	exonic	20.8	NM_001760.4(CCND3):c.850C>T(p.Pro284Ser)	COSMIC:144647
19	IRF4	Missense	exonic	19.2	NM_002460.3(IRF4):c.284C>A(p.Thr95Lys)	COSMIC:4171588
19	JAK3	Missense	exonic	20.4	NM_000215.3(JAK3):c.2678C>T(p.Pro893Leu)	ClinVar:Uncertain_significance COSMIC:2157338 dbSNP:rs772027199
20	FBXW7	Missense	exonic	21.5	NM_033632.3(FBXW7):c.1394G>T(p.Arg465Leu)
20	KMT2D	Frameshift deletion	splicing	15.7	NM_003482.3(KMT2D):c.16521+3_16521+5del(p.)
22	FBXW7	Missense	exonic	30.1	NM_033632.3(FBXW7):c.1436G>A(p.Arg479Gln)	ClinVar:Likely pathogenic COSMIC:447499 dbSNP:rs866987936
22	BIRC3	Frameshift deletion	exonic	33.3	NM_001165.4(BIRC3):c.1317_1318del(p.Glu440IlefsTer3)
23	NOTCH1	Frameshift deletion	exonic	45.7	NM_017617.4(NOTCH1):c.7541_7542del(p.Pro2514ArgfsTer4)	COSMIC:1292819 dbSNP:rs763016003
25	MYD88	Missense	exonic	16.3	NM_002468.4(MYD88):c.695T>C(p.Met232Thr)	COSMIC:85942
25	CD79B	Missense	exonic	9.1	NM_000626.3(CD79B):c.587A>G(p.Tyr196Cys)	COSMIC:220736
25	CCND3	Missense	exonic	46.5	NM_001760.4(CCND3):c.806C>A(p.Ala269Asp)	COSMIC:9513104
25	HIST1H1E	Missense	exonic	17.8	NM_005321.2(HIST1H1E):c.323A>G(p.Asn108Ser)	COSMIC:3860913
25	IGLL5	Missense	exonic	16.6	NM_001178126.1(IGLL5):c.124A>G(p.Met42Val)	COSMIC:6208660 dbSNP:rs550903741
25	IGLL5	Missense	exonic	15.8	NM_001178126.1(IGLL5):c.169G>C(p.Gly57Arg)
25	TNFAIP3	Splicing mutation	exonic	14.4	NM_001270508.1(TNFAIP3):c.1906+1G>A
25	KMT2D	Missense	exonic	9.8	NM_003482.3(KMT2D):c.10807C>T(p.Gln3603Ter)
25	ETV6	Missense	exonic	2.3	NM_001987.4(ETV6):c.1045C>T(p.Leu349Phe)
40	KMT2D	Nonsense	exonic	62.5	NM_003482.3(KMT2D):c.3121C>T(p.Gln1041*)	ClinVar:Pathogenic dbSNP:rs587783711
40	ARID1A	Nonsense	exonic	44	NM_006015.4(ARID1A):c.2896G>T(p.Glu966*)
40	PLCG2	Missense	exonic	25.2	NM_002661.4(PLCG2):c.2978A>G(p.Asp993Gly)
42	TET2	Non frameshift deletion	exonic	53	NM_001127208.2(TET2)c.4627_4644delAGACCCCAGCAGCAGCA(p.Pro1538_Arg1543del)
43	TP53	Missense	exonic	74.1	NM_000546.5(TP53)c.814G>A(p.Val272Met)	ClinVar:Conflicting interpretations of pathogenicity COSMIC:44741
43	BTK	Missense	exonic	2.8	NM_000061.2(BTK)c.1442G>C(p.Cys481Ser)	ClinVar:Likely pathogenic COSMIC:6191211 dbSNP:rs1057519825
43	BTK	Missense	exonic	4.9	NM_000061.2(BTK)c.1420_1421delACinsTT(p.Thr474Phe)
43	BCOR	Missense	exonic	98.5	NM_001123385.1(BCOR)c.2341A>C(p.Thr781Pro)
51	BTK	Missense	exonic	48.7	NM_000061.2(BTK)c.1442_1443delGCinsCT(p.Cys481Ser)	COSMIC:6196566 dbSNP:rs1057519825
51	EGR2	Missense	exonic	46	NM_000399.4(EGR2)c.1066G>A(p.Glu356Lys)	COSMIC:145364 dbSNP:rs751448371
51	KRAS	Missense	exonic	46.2	NM_033360.3(KRAS)c.437C>T(p.Ala146Val)	ClinVar:Pathogenic COSMIC:1360827 dbSNP:rs1057519725
51	KMT2D	Frameshift mutation	exonic	56.2	NM_003482.3(KMT2D)c.3326_3336del(p.Ala1109Glyfs*2)
54	RB1	Nonsense	exonic	14.8	NM_000321.2(RB1)c.183T>A (p.Cys61*)
54	RB1	Frameshift mutation	exonic	24.9	NM_000321.2(RB1)c.2291del(p.Leu764Argfs*46)
54	MYD88	Missense	exonic	35	NM_001172567.1(MYD88)c.695T>C p.Met232Thr	COSMIC:85942
60	KMT2D	Nonsense	exonic	10.2	NM_003482.3(KMT2D):c.2994delT(p.Met999Ter)	ClinVar:Pathogenic COSMIC:6957943 dbSNP:rs1057519595
61	CXCR4	Frameshift mutation	exonic	31.7	NM_003467.2(CXCR4):c.1031_1032delCT(p.Ser344*)
63	MYD88	Missense	exonic	14.9	NM_001172567.1(MYD88):c.695T>C(p.Met232Thr)	COSMIC:5417554
63	EGR1	Missense	exonic	20.1	NM_001964.2(EGR1):c.232A>T(p.Asn78Tyr)
63	TNFAIP3	Frameshift mutation	exonic	17.8	NM_006290.3(TNFAIP3):c.1443delC(p.Gly482Alafs*6)
71	EGR2	Missense	exonic	47.2	NM_000399.4(EGR2):c.1066G>A(p.Glu356Lys)	COSMIC:145364 dbSNP:rs751448371
71	NFKBIE	Nonsense	exonic	48.4	NM_004556.2(NFKBIE):c.761dup(p.Tyr254*)
72	SF3B1	Missense	exonic	40.5	NM_012433.3(SF3B1):c.2098A>G(p.Lys700Glu)	ClinVar:Likely_pathogenic COSMIC:84677 dbSNP:rs559063155
73	NOTCH1	Frameshift deletion	exonic	45.5	NM_017617.4(NOTCH1):c.7541_7542del(p.Pro2514Argfs*4)	COSMIC:1292819 dbSNP:rs763016003
73	CNOT3	Missense	exonic	45.9	NM_014516.3(CNOT3):c.178G>A(p.Asp60Asn)	COSMIC:1291013
76	IGLL5	Missense	exonic	2.1	NM_001256296.1(IGLL5):c.34G>A(p.Ala12Thr)	dbSNP:rs540568540
76	IGLL5	Missense	exonic	2.1	NM_001256296.1(IGLL5):c.27C>A(p.His9Gln)	dbSNP:rs575661811
76	KMT2D	Nonsense	exonic	1.9	NM_003482.3(KMT2D):c.2371C>T(p.Gln791Ter)	COSMIC:6974541
76	PRDM1	Missense	exonic	1	NM_001198.3(PRDM1):c.559A>G(p.Ile187Val)
78	JAK2	Missense	exonic	11.2	NM_004972.3(JAK2):c.1849G>T(p.Val617Phe)	ClinVar:Pathogenic COSMIC:12600 dbSNP:rs77375493
79	SAMHD1	Missense	exonic	28.2	NM_015474.3(SAMHD1):c.1271A>T(p.Asp424Val)
81	MYD88	Missense	exonic	11.4	NM_002468.4(MYD88):c.656C>G(p.Ser219Cys)	COSMIC:85944
81	KIT	Missense	exonic	48.8	NM_000222.2(KIT):c.2263G>A(p.Ala755Thr)	ClinVar:Uncertain_significance dbSNP:rs201165084
84	DNMT3A	Splicing mutation	exonic	9.1	NM_022552.4(DNMT3A):c.1555-2A>G	COSMIC:2911783 dbSNP:rs767136883
84	NT5C2	Missense	exonic	5.1	NM_001134373.2(NT5C2):c.1246A>G(p.Ile416Val)
87	STAT6	Missense	exonic	36.2	NM_003153.4(STAT6):c.910_911delinsAA(p.Ala304Asn)
91	SF3B1	Missense	exonic	1.7	NM_012433.3(SF3B1):c.1996A>G(p.Lys666Glu)	ClinVar:Likely pathogenic COSMIC:110694 dbSNP:rs754688962
94	POT1	Missense	exonic	50.4	NM_015450.2(POT1):c.238C>T(p.Arg80Cys)	COSMIC:5756955 dbSNP:rs778692211
97	MYD88	Missense	exonic	31.2	NM_002468.4(MYD88):c.649G>T(p.Val217Phe)	COSMIC:85941 dbSNP:rs776995408
99	TP53	Missense	exonic	63.2	NM_000546.5(TP53):c.742C>T(p.Arg248Trp)	ClinVar:Pathogenic COSMIC:3388183 dbSNP:rs121912651
99	NOTCH1	Frameshfit deletion	exonic	42.6	NM_017617.4(NOTCH1):c.7541_7542del(p.Pro2514Argfs*4)	COSMIC:1292819 dbSNP:rs763016003
103	SF3B1	Missense	exonic	6.2	NM_012433.3(SF3B1):c.2098A>G(p.Lys700Glu)	ClinVar:Likely pathogenic COSMIC:84677 dbSNP:rs559063155
109	EGR2	Missense	exonic	16.3	NM_000399.5(EGR2):c.1066G>A(p.Glu356Lys)	COSMIC:145364 dbSNP:rs751448371
109	PAX5	Missense	exonic	49.6	NM_016734.3(PAX5):c.1081C>T(p.Pro361Ser)	dbSNP:rs777464393
112	FBXW7	Missense	exonic	18.6	NM_033632.3(FBXW7):c.1700A>G(p.Asp567Gly)
114	KLHL6	Missense	exonic	36.5	NM_130446.3(KLHL6):c.254G>A(p.Cys85Tyr)
124	IGLL5	Missense	exonic	37.2	NM_001256296.1(IGLL5):c.61T>G(p.Leu21Val)
124	IGLL5	Missense	exonic	35.5	NM_001256296.1(IGLL5):c.89C>T(p.Ala30Val)	dbSNP:rs151173231
125	TP53	Framshfit deletion	exonic	94	NM_000546.5(TP53):c.766delA(p.Thr256HisfsTcr89)	COSMIC:45526
125	BTK	Missense	exonic	27.5	NM_000061.2(BTK):c.1441T>C(p.Cys481Arg)	COSMIC:6053963
125	BTK	Missense	exonic	5.8	NM_000061.2(BTK):c.1442G>A(p.Cys481Tyr)	COSMIC:6053939
125	IKZF3	Missense	exonic	65.3	NM_012481.4(IKZF3):c.485T>G(p.Leu481Arg)	COSMIC:145512 dbSNP:rs775825971
125	KRAS	Missense	exonic	3.5	NM_033360.3(KRAS):c.57G>C(p.Leu19Phe)	ClinVar:Uncertain_significance COSMIC:1360876 dbSNP:rs121913528
125	IRF4	Missense	exonic	45.8	NM_002460.3(IRF4):c.347T>G(p.Leu116Arg)	COSMIC:5710115
125	KMT2D	Missense	exonic	4	NM_003482.3(KMT2D):c.15629A>C(p.Tyr5210Ser)	COSMIC:7125268
125	PIM1	Missense	exonic	1.2	NM_002648.3(PIM1):c.286G>A(p.Val96Met)	COSMIC:4610023
125	PIM1	Missense	exonic	1.2	NM_002648.3(PIM1):c.183C>A(p.Asn61Lys)
125	PRKCB	Missense	exonic	19.2	NM_212535.2(PRKCB):c.65G>A(p.Arg22His)	dbSNP:rs200442462
125	SRSF2	Missense	exonic	67.2	NM_001195427.1(SRSF2):c.341G>A(p.Gly114Asp)	dbSNP:rs908674875
125	TMSB4X	Nonsense	exonic	5	NM_021109.3(TMSB4X):c.70C>T(p.Gln24Ter)	COSMIC:2725979
125	BTG1	Missense	exonic	54	NM_001731.2(BTG1):c.341G>T(p.Arg114Ile)
125	BTG1	Missense	exonic	11.6	NM_001731.2(BTG1):c.457C>T(p.Leu53Phe)
125	BTG1	Missense	exonic	15.5	NM_001731.2(BTG1):c.138G>C(p.Glu46Asp)	COSMIC:220618 dbSNP:rs200623021
125	BTG1	Missense	exonic	2.4	NM_001731.2(BTG1):c.250G>A(p.Ala84Thr)	COSMIC:5651584
125	BTG1	Non frameshift insertion	exonic	4.9	NM_001731.2(BTG1):c.114_145insCAGGAGCTGCTG(p.Leu48_Ala49insGlnGluLeuLeu)
125	BTG1	Nonsense	exonic	1.8	NM_001731.2(BTG1):c.109_112delinsTTGT(p.Gln38_Gly171del)
125	BTG1	Missense	exonic	1.4	NM_001731.2(BTG1):c.129C>A(p.Ser43Arg)
125	BTG2	Missense	exonic	7.8	NM_001731.2(BTG1):c.142G>A(p.Glu48Lys)	COSMIC:5947100 dbSNP:rs753317706
125	IGLL5	Missense	exonic	45.6	NM_001178126.1(IGLL5):c.248G>A(p.Cys83Tyr)	dbSNP:rs574844829
125	IGLL5	Nonsense	exonic	25.6	NM_001256296.1(IGLL5):c.297C>A(p.Tyr99Ter)
125	IGLL5	Missense	exonic	19.6	NM_001256296.1(IGLL5):c.271C>T(p.Pro91Ser)
125	IGLL5	Missense	exonic	9.2	NM_001178126.1(IGLL5):c.274C>A(p.Pro92The)	dbSNP:rs749268429
125	IGLL5	Missense	exonic	3.8	NM_001256296.1(IGLL5):c.209C>T(p.Ala70Val)	COSMIC:3309334
125	IGLL5	Missense	exonic	3.1	NM_001178126.1(IGLL5):c.317C>T(p.Thr106Ile)	COSMIC:5621039 dbSNP:rs561648330
125	IGLL5	Missense	exonic	1.4	NM_001256296.1(IGLL5):c.272C>T(p.Pro91Leu)
125	IGLL5	Missense	exonic	1.3	NM_001256296.1(IGLL5):c.294G>C(p.Lys91Asn)	dbSNP:rs375428879
125	IGLL5	Missense	exonic	1	NM_001178126.1(IGLL5):c.225C>A(p.Ser75Arg)
127	TP53	Missense	exonic	2.2	NM_000546.5(TP53):c.578A>G(p.His193Arg)	ClinVar:Likely pathogenic COSMIC:308307 dbSNP:rs786201838
127	KMT2D	Non frameshfit deletion	exonic	31.1	NM_003482.3(KMT2D):c.11896_11922del(p.Phe3966_Gln3974del)
132	BRAF	Missense	exonic	22.2	NM_004333.4(BRAF):c.1406G>C(p.Gly469Ala)	ClinVar:Pathogenic COSMIC:460 dbSNP:rs121913355
132	ETV6	Missense	exonic	41.7	NM_001987.4(ETV6):c.874C>G(p.Leu292Val)
132	KMT2D	Missense	exonic	4.8	NM_003482.3(KMT2D):c.13200C>A(p.Asp4400Glu)
133	TP53	Missense	exonic	41.9	NM_000546.5(TP53):c.461G>C(p.Gly154Ala)	COSMIC:46378
133	PLCG2	Missense	exonic	32.1	NM_002661.4(PLCG2):c.1943A>G(p.Tyr648Cys)	dbSNP:rs766742207
133	KLHL6	Missense	exonic	34.1	NM_130446.3(KLHL6):c.253T>C(p.Cys85Arg)
135	IGLL5	Missense	exonic	47.9	NM_001178126.1(IGLL5):c.68G>A(p.Arg23His)	dbSNP:rs760013498
135	KMT2D	Missense	exonic	50.4	NM_003482.3(KMT2D):c.15968G>A(p.Arg5323His)	dbSNP:rs745599611
136	KMT2D	Missense	exonic	53.2	NM_003482.3(KMT2D):c.4514T>C(p.Val1505Ala)
137	HIST1H1E	Non frameshift mutation	exonic	74.1	NM_005321.2(HIST1H1E):c.262_264delinsATA(p.Val88Ile)
137	SH2B3	Missense	exonic	50.5	NM_005475.2(SH2B3):c.1274G>A(p.Arg425His)	COSMIC:6776954 dbSNP:rs761530554
137	NOTCH2	Nonsense	exonic	3.3	NM_024408.3(NOTCH2):c.7198C>T(p.Arg2400Ter)	COSMIC:36210
